# Supplementary material for: Urinary Metabolomic Profile in Children with Autism Spectrum Disorder
Source: Int J Mol Sci. 2025 Mar 3;26(5):2254. doi: 10.3390/ijms26052254 (PMC11900373; doi:10.3390/ijms26052254)
Supplement: Supplementary file 1 [file ijms-26-02254-s001.zip]

Archive with 1 entries (1 files):
- ijms-3408884-supplementary.pdf
